# Supplementary material for: Functional FDG-PET: Measurement of Task Related Neural Activity in Humans—A Compartment Model Approach and Comparison to fMRI
Source: Diagnostics (Basel). 2023 Oct 4;13(19):3121. doi: 10.3390/diagnostics13193121 (PMC10572846; doi:10.3390/diagnostics13193121)
Supplement: Supplementary file 1 [file diagnostics-13-03121-s001.zip]

Archive with 1 entries (1 files):
- diagnostics-2615945-supplementary.mp4
